# Supplementary material for: Structural Insights into the Glycosylphosphatidylinositol Mannosyltransferase I Complex from Candida glabrata
Source: J Fungi (Basel). 2025 Nov 19;11(11):819. doi: 10.3390/jof11110819 (PMC12653191; doi:10.3390/jof11110819)
Supplement: Supplementary file 1 [file jof-11-00819-s001.zip]

Archive with 1 entries (1 files):
- jof-3957986-supplementary.pdf
